# Supplementary material for: The Structure, Morphology, and Complex Permittivity of Epoxy Nanodielectrics with In Situ Synthesized Surface-Functionalized SiO2
Source: Polymers (Basel). 2021 May 1;13(9):1469. doi: 10.3390/polym13091469 (PMC8124689; doi:10.3390/polym13091469)
Supplement: Supplementary file 1 [file polymers-13-01469-s001.zip]

Archive with 1 entries (1 files):
- polymers-1194668-supplementary.pdf
